# Supplementary material for: Medical accuracy of artificial intelligence chatbots in oncology: a scoping review
Source: Oncologist. 2025 Apr 26;30(4):oyaf038. doi: 10.1093/oncolo/oyaf038 (PMC12032582; doi:10.1093/oncolo/oyaf038)
Supplement: oyaf038_suppl_Supplementary_Tables_1 [file oyaf038_suppl_supplementary_tables_1.xlsx]

## Sheet: Sheet1
Supplementary Table 1. Dataset and Methodology Characteristics of Included Studies.
Study ID	Dataset Source(s)	Dataset Description	Sample Size	Methodology	Evaluation Process
Patel 2024	Custom question set	40 questions formulated by gynecologic oncologists and adapted from professional society guidelines	40	Categorized questions into genetic counseling guidelines and specific genetic disorders; Scored answers; Resolved scoring discrepencies	Responses scored by two attending gynecologic oncologists on a 1-4 scale
Ostrowska 2024	Custom question set	36 inquiries about laryngeal cancer was categorised into diagnosis (11), treatment (9), novelties and upcoming treatments (4), controversies (8), and sources of information(4)	36	Categorized questions; Scored answers; Results compared between LLMs	Responses evaluated by 3 groups of reviewerss; Outcome evaluations were based on safety score (1-3) and Global Quality Score (GQS, 1-5)
Erdat 2024	Custom question set	9 simulated cancer patient cases for which the chatbots were asked to generate chemotherapy protocols	9	Patient cases designed; Generated protocols were compared to the protocols designed by the researchers	Chatbot-generated chemotherapy protocols were compared to the original protocols for each simulated case
Chiarelli 2024	Custom question set	30 questions related to prostate cancer screening, categorized into three difficulty levels (easy, medium, and hard) designed by a committee of 5 reviewers	30	Designed and categorized questions by difficulty; Questions posed to each LLM 3 times; Answers scored for accuracy, clarity, and conciseness	Mean scores for accuracy, clarity, and conciseness compared between ChatGPT-3.5 and ChatGPT-4 using Wilcoxon test; Readability scores compared using ANOVA
Szczesniewski 2024	Custom question set	Unknonwn # of questions in English and Spanish about various urological pathologies (prostate cancer, kidney cancer, bladder cancer, urinary lithiasis, and benign prostatic hypertrophy) and their treatments	Not Reported	Questions posed to LLM; Answers analyzed with DISCERN questionnaires	Responses analyzed using DISCERN and an appropriateness scale; Surgical treatment responses were evaluated with an informed consent questionnaire
Iannantuono 2024	Custom question set	60 open-ended questions covering four domains of immuno-oncology: mechanisms, indications, toxicities, and prognosis	60	Questions submitted to each LLM; Responses collected: Responses evaluated by 2 independent reviewers	Questions submitted 3 times each; Responses rated by two reviewers on a 3-point scale; Inconsistencies resolved by third reviewer
Pereyra 2024	Custom question set	10 multiple-choice questions (5 on CRC screening and 5 on CRC surveillance) relating to colorectal cancer screening and surveillance	10	Questions posed to LLM in 4 separate sessions; Responses reccorded and assessed for accuracy	Mean number of correct answers compared to a control group of gastroenterologists and colorectal surgeons
Moll 2024	A single brest cancer patient case	5 questions asked by the patient about her radiotherapy treatment, including side effects, prevention, activities, medications, and late effects	5	Posed questions to ChatGPT-3.5 in the presence of a physician; ChatGPT's responses tested in ten iterations over 3 weeks	ChatGPT's responses assessed for accuracy; Reproducibility evaluated by analyzing the consistency of responses across the ten iterations
Lee 2023	Not Reported	Unknown # prompts related to pre-surgical educational information for 5 common head and neck surgeries	none	ChatGPT generated pre-surgical educational information; Responses compared to information gathered from a browser search	LLM responses compared to online information; Information assessed on accuracy, readability, thoroughness, and error rate
Nguyen 2023	ACR Appropriateness Criteria	15 clinical scenarios sourced from the ACR Appropriateness Criteria for breast (3), ovarian (4), colorectal (5), and lung cancer (3) screening	15	Clinical scenarios formatted into open-ended and select-all-that-apply prompts; LLM Responses evaluate; Prompt engineering techniques were applied	The accuracy of ChatGPT and Bard's responses were compared to the OE and SATA prompts, with and without prompt engineering
Skin	1 prompt asking 2 questions with sample picture of a skin lesion as follows: ‘The following picture represents a skin lesion. (1) Is it benign or malignant? (2) Please diagnose what the disease is.’	Single	Sample pictures of skin lesions provided to LLMs; LLMs diagnoses the lesions as benign or malignant	LLM responses were assessed in diagnosing the skin lesions from the provided images	Bing had an average accuracy of 58%. ChatGPT-4 and Bard refused to answer the clinical queries with images.
Coskun 2023	European Association of Urology Patient Information	59 queries generated from the patient information material	59	Queries generated using patient information; Queries provided to ChatGPT; Quaries evaluated against the reference source	The accuracy of ChatGPT's content was evaluated using F1, precision, and recall scores; Response quality evaluated using a 5-point Likert scale
Lum 2024	Orthopedic In-Training Examination (OITE) questions	757 OITE questions, out of which 390 multiple-choice questions were used after excluding image-related questions	390	Questions administered to LLMs; Questions were analyzed and categorized by sub-specialty and taxonomy class	LLM error rate was analyzed; LLM performance within sub-specialties and taxonomy classes were compared against orthopedic residents
Cirone 2024	Publicly available MClass-D dataset; Dermnet NZ; Dermatology textbooks	60 unique image-prompt combinations, with each LLM provided with 20 unique text-based prompts, each tested on 3 images	60	Text-based prompts and images provided to LLMs including prompts designed to condition on ABCDE features	LLM accuracy as analyzed in their ability to recognize ABCDE features; LLM performance was assessed
Wang 2024	Beijing Friendship Hospital, Capital Medical University	109 thyroid ultrasound examinations and reports for patients with different types of thyroid cancer, ages, genders, and medical histories	109	LLM responses compared to doctor responses; Turing Test and a consistency analysis conducted; Chain of Thought method was applied	Responses were compared to those from doctors; Turing Test conducted to assess the human-likeness; Consistency analysis was performed
Yang 2024	25 experienced physicians	1,366 imaging reports for benign and malignant bone tumors, diagnosed by experienced physicians and combined with clinical, imaging, and pathological principles	1366	Imaging reports collected and input into ChatGPT; LLM fine-tuned; Diagnostic results compared to those of the physicians	Diagnostic results of ChatGPT (before and after few-shot learning) were compared with the physicians' diagnoses
Dennstadt 2024	Custom question set	70 multiple-choice questions and 25 open-ended questions related to radiation oncology	95	Questions about radiation oncology were created; Questions provided to ChatGPT; Answers collected and analyzed	The quality, correctness, and usefulness of ChatGPTs answers were evaluated on a 5-point Likert scale
Skin	25 clinical questions about NMSC, categorized into general, diagnosis, management, and risk factor questions	Single	NMSC-related questions generated and prompted to LLM; Responses recorded; Outputs reviewed and graded; Prompting style preferences were assessed and analysed	Outputs were reviewed and graded for appropriateness and accuracy on a 5-point scale; Dermatologists' prompting style preferences were assessed	Models were 100% appropriate for a patient-facing portal; EHR responses were appropriate 85%-100% of the time, depending on question type
Kuscu 2023	Professional societies; Patient support groups; Social media	154 H&N cancer-related questions categorized into basic knowledge, diagnosis, treatment, recovery, operative risks, complications, follow-up, and cancer prevention	154	Questions compiled, categorized, and prompted to ChatGPT; Responses assessed; Discrepencies resolved; Reproducibility evaluated	Responses were assessed for accuracy using a 4-point rating scale; Grading discrepencies resolved by third reviewer
Cozzi 2024	3 referral centers	2,400 breast imaging reports with findings categorized as BI-RADS 1-5, written between January 2000 and October 2023	240	Breast imaging reports collected; Categories assigned by the LLMs and radiologists	Agreement between human readers and LLMs assessed using the Gwet agreement coefficient; Frequencies of changes in BI-RADS compared using McNemar test
Deng 2024	Custom question set	Clinical scenarios segmented into assessment and diagnosis, treatment decision-making, postoperative care, psychosocial support, and prognosis/rehabilitation	9	Clinical scenarios segmented into 5 domains; Feedback from LLms evaluated by panel of 5 breast cancer specialists	Feedback from LLMs was evaluated by breast cancer specialists; Feedback was assessed in terms of quality, relevance, and applicability
Huang 2024	Panel of attending neurosurgeons	35 general neurosurgical questions spanning neuro-oncology, spine, vascular, functional, pediatrics, and trauma	35	Questions formulated by neurosurgeons; Questions input into ChatGPT-4.0; Responses evaluated by 2 attending neurosurgeons; Citations evaluated against identifiable database references	GPT-4.0's responses evaluated by 2 neurosurgeons on a 5-point scale for accuracy, safety, and helpfulness; Citations validity was evaluated
Gamble 2024	Fleischner Society guidelines	120 fictitious lung nodule descriptions, with 10 descriptions for each of the 12 nodule categories from the Fleischner Society guidelines	120	Fictitious lung nodule descriptions generated based on the Fleischner Society guidelines; LLMs prompted; Prompts resubmitted; ChatGPT-3.5 model fine-tuned	LLMs' recommendations compared to the Fleischner Society guidelines using binary accuracy analysis and F1-score for recommending PET-CT/biopsy
Skin	100 randomly chosen dermoscopy images from the ISIC archive, including 50 melanomas and 50 benign, non-atypical nevi	Multi	Dermoscopy images submitted to LLM; Compared LLMs differential diagnosis to the histopathological diagnosis; Comparison assessed	Sensitivity, specificity, and diagnostic accuracy were calculated; ChatGPT-V'sability to distinguish malignant from benign lesions was assessed	ChatGPT Vision had a sensitivity of 32%, specificity of 40%, and overall diagnostic accuracy of 36%
Heart	25 questions compiled according to the 2022 European Society of Cardiology guideline on cardio-oncology	Multi	Questions compiled and posed to 5 LLMs; Responses formatted and randomized; Responses assessed by 2 physicians	LLM responses were assessed in 5 separate rounds with washout periods; Response appropriateness was evaluated	ChatGPT-4.0 performed best in producing appropriate responses; All 5 LLMs underperformed in the treatment and prevention domain
Hanai 2024	Epidemiological survey on sexual difficulties among cancer survivors	100 questions generated by GPT-3.5 based on the epidemiological survey data	100	Questions generated from GPT-3.5 using; Responses analyzed using techniques like tokenization, keyword extraction, sentiment analysis, and similarity scoring	Questions categorized into topics; Linguistic features analyzed; Rates of non-pharmacological and pharmacological interventions compared
Valentini 2024	Custom question set	25 sarcoma-related questions, including 5 definitions, 9 general questions, and 11 treatment-related inquiries	25	Sarcoma-related questions posed to LLM; Responses evaluated; Responses compared to authoritative resources and international guidelines	ChatGPT's responses were evaluated; Response graded on 5 metrics using a 5-point Likert scale; Scores classified into 4 categories
Yalamanchili 2024	Websites affiliated with the National Cancer Institute and the Radiological Society of North America	115 radiation oncology questions retrieved from 4 professional society websites	115	Questions and answers retrieved from professional websites; Responses generated and ranked; Domain-agnostic metrics computed	LLM responses ranked by experts on a 5-point Likert scale compared to expert answers; Domain-agnostic metrics were computed
Guo 2024	Web scraping	103 questions related to the management of vestibular schwannoma, created by 8 expert neurosurgeons across international centers	103	Data set created; neuroGPT-X developed; Questions evaluated by expert neurosurgeons; Evaluation results analyzed; Experts provided feedback	Responses assessed for accuracy, coherence, relevance, thoroughness, speed, and overall rating; Expert feedback provided through Likert scale and long-answers
Marchi 2024	NCCN (National Comprehensive Cancer Network) Guidelines for H&N cancers	68 hypothetical clinical cases and scenarios based on the NCCN Guidelines, covering various cancer sites, stages, and nodal involvement	68	Treatment recommendations obtained; Responses compared to the NCCN Guidelines' suggestions for treatment and follow-up	ChatGPT's responses were categorized as correct if fully aligned with the NCCN Guidelines or incorrect if deviating from the recommendations
Sievert 2024	5 patients with OPSCC	12,809 CLE images of histologically confirmed squamous cell carcinoma (SCC) or healthy mucosa, divided into a training set (16 images,8 per category) and a validation(139 images, 83 SCC and 56 healthy mucosa)	139	Dataset of CLE images prepared and prompted to LLMs; Validation set images classified by CLE experts while blinded to the histology	Accuracy, sensitivity, ad specificity were assessed; Reliability was evaluated using Cohen's kappa
Atarere 2024	Custom question set	15 questions addressing important CRC screening concepts and 5 common patient queries related to pre-colonoscopy counseling, test result interpretation, and follow-up recommendations	20	Questions created; Questions posed to 3 AI models; Responses graded by 2 internists and a gastroenterologist	Response were graded as reliably appropriate, reliably inappropriate, or unreliable; Graders' assessments were validate
Choo 2024	Multidisciplinary tumor (MDT) board at a single tertiary institution	30 treatment recommendations made by chatGPT™ for Stage IV, recurrent, and synchronous colorectal cancer cases	30	Cancer cases discussed in the MDT board; Treatment recommendations analyzed and compared to those made by the board	ChatGPT's recommendations were compared to the MDT board's decision plans; Adherence to oncological principles was assessed
Sievert 2024	Tertiary hospital and academic cancer center	50 anonymized clinical reports and associated risk assessments for thyroid nodules	50	Dataset compiled; Sonographic patterns classified by ChatGPT; ChatGPT's performance assessed; ChatGPT evaluated against investigator-based risk stratification and histology	LLM-examiner agreement rate was assessed; Sensitivity, specificity, and accuracy was assessed; Interrater reliability was calculated using Cohen's kappa
Wu 2024	Tertiary referral hospital	1161 ultrasound images of thyroid nodules (498 benign, 663 malignant) from 725 patients	1161	Reproducibility and consistency of responses was assessed; Diagnostic performanve of the LLMs evaluated; 3 deployment strategies compared	Intra-LLM agreement calculated using Cohen's kappa; Accuracy, sensitivity, and specificity were assessed; Deployment strategy performance was compared
Janopaul-Naylor 2024	American Cancer Society	117 questions grouped by cancer type (breast, colon, lung, prostate) and question type (prognosis, treatment, miscellaneous)	117	LLMs queried with 117 queries from February to March 2023	LLM response quality was assessed by a panel of experts; Quality was validated using the DISCERN criteria
Ma 2024	Endoscopy center database	165 esophageal ESD cases, including pathological reports with 5 used for prompt optimization and 160 for validation	165	Prompt optimized through multiple iterations; Python program developed; GPT's performance on quality control evaluated	Manual quality control was performed; Accuracy, precision, recall, and F1-score were calculated; Performance was compared to the manual reference standard
Skin	Physical exam descriptors for 39 cutaneous neoplasms (17 malignant and 22 benign)	Multi	Physical exam descriptors collected; ChatGPT querried 3 times with each descriptor; ChatGPTs diagnosis and number of attempts documented	ChatGPT's diagnoses were evaluated over 3 attempts; Overall accuracy calculated; The breadth of suggested diagnoses and diagnostic accuracy were analyzed	Diagnosis accuracy was 66.7%; For malignant neoplasms, diagnosis accuracy was 58.8%; For benign neoplasms, diagnosis accuracy was 69.6%
Kuk 2024	4 oncology patients	Clinical histories, specific medical issues, and questions from the clinical oncologist for the 4 patients	4	Questions from the clinical oncologist summarized; Data entered into GPT-4.0; Responses extracted and compared with geriatrician's responses	LLM responses were assessed on comprehensiveness, side-effect identification abilites, and appropriateness of medication/dose suggestion
Musheyev 2024	Google Trends	Top 5 Google search queries for each of the four urological malignancies (prostate, bladder, kidney, and testicular cancers)	20	Search queries identified using Google Trends; Queries input into 4 chatbots; Responses evaluated using validated instruments	Information quality assessed using DISCERN; Understandability assessed using PEMAT-P; Misinformation identified using 5-point-likert scale; Readability assesed using Flesch-Kincaid test
Horiuchi 2024	American Journal of Neuroradiology "Case of the Week" cases	100 neuroradiology cases, each including the patient's medical history and imaging findings	100	Cases collected and categorized by anatomical location and tumor status; Patient's medical history and imaging findings input into ChatGPT; Diagnoses evaluated	LLM diagnoses were compared to published ground truths; Diagnostic Accuracy rates were compared using Fisher's exact test
Ahmad 2023	I2B2-2010 shared task challenge dataset	Unknown # discharge summaries from three different hospitals, with manually annotated entities (symptom, test, treatment/diagnosis) and relationships between them	None	Dataset cleaned; N-gram and rich features used and fine-tuned; Model performance compared on balanced and imbalanced data distributions	5 random runs were performed and average results were reported; Performance was evaluated using precision, recall, F1-score, and accuracy
Hermann 2023	cancer.net	Questions adapted from FAQ pages on cancer.net and doctors personal practice	64	Questions were crafted by authors; Question phrasing was in first person to simulate a normal person asking	Conversations were sent to two gynecologic Oncologists for accuracy scoring on a 4 point likert scale
Davis 2023	Google Trends	18 patient questions	18 questions	Each patient question was inputted into a new ChatGPT caht box consecutively	3 urologists independently assessed appropriateness using accuracy, comprehensiveness and clarity; Readability assessed using FRE
Szczesniewski 2023	Custom question set	List of questions on various cancers	Not Reported	A general question on the cancer; A question about its treatment; Askied for the most frequent surgical treatment	Responses were evaluated for accuracy using EUA clinical guidelines and scored using DISCERN quality questionaire
Rao 2023	Custom question set	Collection of images on breast cancer	Not Reported	Multiple choice and free-text prompt formats were evaluated; Prompts were tested in 3 replicates	Responses were evaluated for accuracing using ACR appropriateness criteria for breast pain and cancer screening by two expert raters
Benary 2023	Custom molecular data set	Molecular profiles for 10 fictional patients based on clinical scenarios	10	Curate molecular profiles; Prompt LLMs based on templates to provide treatment plan	LLM teratment plans were compared to physicians plans; Treatment plans were evaluated by MT members on AI generation likelihood
Walker 2023	Custom question set	5 guideline recommendations per analyzed condition were rephrased as qeuestion and input to ChatGPT	25	Questions were asked regarding medical ifnormation for the 5 chosen conditions	The EQIP method was used to assess the information quality.
Pan-cancer	50 formulated quesitons regarding aspects of cancer care on the basis of clinical experience and oncology guidelines	Multi	Each GPT was asked all 50 questions	Evaluated by 2 oncologists for appropriateness	ChatGPT: 96%; Davinci:72%; Curie:32%; Babbage: 6%; Ada; 2%
Rahsepar 2023	Custom question set	40 non expert questions regarding lung cancer prevention, screening, and terminology used in radiology reports	40	ChatGPT3.5 and Google Bard were asked the same questions by 3 different authors	Each answer was reviewed by 2 radiologists for accuracy and consistency
Pan-cancer	30 questions targeting common oncology questions	Multi	3 oncologists curated the question set; The same questions were submitted 3 times	Each oncologist qualitatively graded each answer based on its accuracy	Responses were accurate 86% of the time; 14% were innacurate; 0% harmful
Sorin 2023	custom data set	Clinical information of ten consecutive patients presented in a breast tumor board	10	Clinical information was inserted into chatGPT 3.5 and was asked to recommend management	Responses were graded by 2 radiologists; Compared to tumor board reccomendations; Assessed on summarization reccomendations and explanation
Schulte 2023	Custom question set	51 distinct prompts based off of 32 seperate subtypes of solid cancers	51	ChatGPT was given all 51 prompts and its responses were recorded	Outputs were scored for accordance with NCCN guidelines
Gortz 2023	Custom dataset	Initial dataset built containing PC-related expressions, intents and entities; Was further improved with use	Not Reported	Patients with suspicion of PC were surveyed	Questionaire on usage and usability, percieved benefits, and potential for improvement
Koroglu 2023	Google trends; custom	55 questions based on data from interviews during patient exams and google trends	55	All questions in the data set were asked to ChatGPT; 3 cases of thyroid nodules were presented to ChatGPT	Evaluated by two independent endocrinologists for accuracy
Griewing 2023	Custom dataset	20 patient profiles designed by a professional which were then completed to include	20	Dataset was crafted and an extended input model was applied based on a set structure; Treatment recommendations were then noted	Concordance assessment comparing the LLM recommendations and the tumor board recommendations
Huang 2023	American College of Radiology; Red Journal Gray Zone	38th ACR radiation onoclogy in training exam; 15 complex cases from the 2022 Red Journal Gray Zone cases	15 (cases); 300 (questions)	Exam questions and cases used as input; recommended therapeutic approach and reasoning were prompted	A clinical expert evaluated the responses of GPT4 on a likert scale (1-4). The test was benchmarked using the answers
Holmes 2023	Custom exam	Exam consisting of 100 radiation oncology physics questions based on authors expertise	100	Exam used as input; Prompted to explain answer and then provide most correct answer	Mean test scores were evaluated against human test scores
Yeo 2023	Patient support groups on facebook; Well regarded societies and institutions	FAQs on cirrhosis or HCC were obtained and an exclusion criteria was established; Questions were then compiled into a test after slight changes to grammar or wording	164	Each question was entered as a seperate independent prompt and was entered twice	Grading was done independently by two board certified transplant hepatologist reviewers; Accuracy was graded from 1 to 4
Tariq 2022	Stanford University; Emory University	Free text radiology reports of abdominal ultrasound examinations from Stanford; MRI exams at Emory for HCC screening	1,744 (abdominal ultrasound studies from Stanford University); 548 (abdominal MRI radiology reports from Emory University)	Text segmented and cleaned; Fine-tuned training of BERT language model using the two datasets	Classification of known malignant and benign labels from radiology reports in a blinded study; F-1 score used
